# Supplementary material for: Integrated single cell data analysis reveals cell specific networks and novel coactivation markers
Source: BMC Syst Biol. 2016 Dec 5;10(Suppl 5):127. doi: 10.1186/s12918-016-0370-4 (PMC5249008; doi:10.1186/s12918-016-0370-4)
Supplement: Additional file 4 — Table S1. This xlsx file contains candidate mature markers with unknown olfactory/neuronal expression and/or function. (XLSX 8.15 KB) [file 12918_2016_370_MOESM4_ESM.xlsx]

## Sheet: Sheet1
Symbol	Name
Map3k19	Mitogen-activated protein kinase kinase kinase 19
Slc16a11	Solute carrier family 16, member 11
Pck2	Phosphoenolpyruvate carboxykinase 2, mitochondrial
Selt	Selenoprotein T
Tmem178b	Transmembrane protein 178B
Vimp	VCP-interacting membrane protein
Arxes2	Adipocyte-related X-chromosome expressed sequence 2
Atox1	Antioxidant 1 copper chaperone
Pgam1	Phosphoglycerate mutase 1
Ech1	Enoyl coenzyme A hydratase 1, peroxisomal
Rp2h	Retinitis pigmentosa 2 homolog
Nwd1	NACHT and WD repeat domain containing 1
Rnf220	Ring finger protein 220
BC051077	BC051077
Gm11652	Predicted gene 11652
Gm12224	Predicted gene 12224
Gm12892	Predicted gene 12892
Gm14232	Predicted gene 14232
Gm14480	Predicted gene 14480
Gm26716	Predicted gene 26716
Gm5864	Predicted gene 5864
Gm6878	Predicted gene 6878
Gm867	Predicted gene 867
Tpm3-rs7	Tropomyosin 3, related sequence 7
Pgam1-ps2	Phosphoglycerate mutase 1, pseudogene 2
